# Supplementary material for: Survival Outcomes and Health-Related Quality of Life in Older Adults Diagnosed with Acute Myeloid Leukemia Receiving Frontline Therapy in Daily Practice
Source: J Pers Med. 2023 Nov 28;13(12):1667. doi: 10.3390/jpm13121667 (PMC10744855; doi:10.3390/jpm13121667)
Supplement: Supplementary file 1 [file jpm-13-01667-s001.zip]

Archive with 1 entries (1 files):
- jpm-2565428-supplementary.pdf
